# Supplementary material for: Fecal Microbiota Transplantation in Refractory Immune-Mediated Colitis: Case Series and Review of the Literature
Source: Pharmaceuticals (Basel). 2025 Nov 12;18(11):1719. doi: 10.3390/ph18111719 (PMC12655589; doi:10.3390/ph18111719)
Supplement: Supplementary file 1 [file pharmaceuticals-18-01719-s001.zip]

Archive with 1 entries (1 files):
- pharmaceuticals-3929226-supplementary.pdf
